# Supplementary material for: Functional characterization and key residues engineering of a regiopromiscuity O-methyltransferase involved in benzylisoquinoline alkaloid biosynthesis in Nelumbo nucifera
Source: Hortic Res. 2022 Dec 9;10(2):uhac276. doi: 10.1093/hr/uhac276 (PMC9923211; doi:10.1093/hr/uhac276)
Supplement: Web_Material_uhac276 [file web_material_uhac276.zip]

Archive with 3 entries (3 files):
- Supplementary File 1.rar
- Supplementary File 2.rar
- Supplementary File 3.rar
